# Supplementary material for: A new genus of the tribe Issini (Hemiptera, Fulgoromorpha, Issidae) from China
Source: Zookeys. 2012 Oct 12;(228):51–8. doi: 10.3897/zookeys.228.3465 (PMC3487641; doi:10.3897/zookeys.228.3465)
Supplement: XML Treatment for Macrodarumoides [file zookeys.228.3465-treatment1.xml]

<!DOCTYPE tp:taxon-treatment
  PUBLIC "-//TaxonX//DTD Taxonomic Treatment Publishing DTD v0 20100105//EN" "tax-treatment-NSO.dtd">
<tp:taxon-treatment xmlns:tp="http://www.plazi.org/taxpub"><tp:treatment-meta><mixed-citation publication-type="journal"><person-group><name><surname>Che</surname><given-names>Yanli</given-names></name><name><surname>Zhang</surname><given-names>Yalin</given-names></name><name><surname>Wang</surname><given-names>Yinglun</given-names></name></person-group><article-title>A new genus of the tribe Issini (Hemiptera, Fulgoromorpha, Issidae) from China</article-title><source>Zookeys</source><day>12</day><month>10</month><year>2012</year><volume>2012</volume><issue>228</issue><fpage>51</fpage><lpage>58</lpage><pub-id pub-id-type="doi">10.3897/zookeys.228.3465</pub-id></mixed-citation></tp:treatment-meta><tp:nomenclature><tp:taxon-name>
            <tp:taxon-name-part taxon-name-part-type="genus">Macrodarumoides</tp:taxon-name-part>
            <object-id xmlns:xlink="http://www.w3.org/1999/xlink" xlink:type="simple">urn:lsid:zoobank.org:act:B8E3CFCA-C711-46F3-BBD1-E636BF9070A8</object-id>
            <object-id xmlns:xlink="http://www.w3.org/1999/xlink" xlink:type="simple">http://species-id.net/wiki/Macrodarumoides</object-id>
          </tp:taxon-name><tp:taxon-status xmlns:xlink="http://www.w3.org/1999/xlink" xlink:type="simple">gen. n.</tp:taxon-status></tp:nomenclature><tp:treatment-sec sec-type="Type species"><title>Type species.</title><p><italic><tp:taxon-name>Macrodarumoides petalinus</tp:taxon-name></italic> sp. n.</p></tp:treatment-sec><tp:treatment-sec sec-type="Description"><title>Description.</title><p>Head (including eyes) distinctly narrower than pronotum (<xref ref-type="fig" rid="F1">Fig. 1</xref>). Vertex long and horizontal, approximately triangular, disc depressed, with 2 depressions near hind margin; anteriorly strongly angularly convex and posteriorly slightly angularly concave, lateral margins carinate; width at apex distinctly shorter than length in midline (<xref ref-type="fig" rid="F1">Fig. 1</xref>). In dorsal view, vertex and frons extending far beyond eyes (<xref ref-type="fig" rid="F1">Fig. 1</xref>). Ocelli present. Frons long and nearly triangular, disc obviously elevated, median carina present (<xref ref-type="fig" rid="F1">Fig. 2</xref>); in lateral view frons curved towards apex (<xref ref-type="fig" rid="F1">Fig. 3</xref>). Clypeus elevated with central carina, situated the same plane as frons (<xref ref-type="fig" rid="F1">Fig. 2</xref>). Rostrum long, reaching to hind-trochanter. Pronotum short laterally, anterior margin convex and arched, posterior margin horizontal to slightly convex; disc elevated with pits (<xref ref-type="fig" rid="F1">Fig. 1</xref>). Mesonotum nearly triangular, with 2 pits along lateral margins; disc slightly elevated, with or without carina (<xref ref-type="fig" rid="F1">Fig. 1</xref>). Tegmen (<xref ref-type="fig" rid="F1">Figs 1, 3</xref><xref ref-type="fig" rid="F2">, 7</xref>) leathery and approx<!--PageBreak-->imately elliptical, claval suture present; longitudinal veins prominent, between them with a number of obscure veinlets, rendering the whole surface faintly reticulate. Wing (<xref ref-type="fig" rid="F2">Fig. 8</xref>) large, veins distinct and netlike, longer than half of tegmen, apically forming 3 lobes. Legs (<xref ref-type="fig" rid="F1">Fig. 3</xref>) relatively long, not dilated; lateral margin of hind tibia with 2 teeth. Spinal formula of hind leg (5-6)- 11-2, indicating number of spines at apex of hind tibia and tarsomeres I and II.</p><fig id="F1" position="float" orientation="portrait"><label>Figures 1–6.</label><caption><p><italic><tp:taxon-name>Macrodarumoides petalinus</tp:taxon-name></italic> sp. n., male <bold>1</bold> Holotype, dorsal view <bold>2</bold> Holotype, head, ventral view <bold>3</bold> Holotype, lateral view; <italic><tp:taxon-name>Macrodaruma pertinax</tp:taxon-name></italic> Fennah, male: <bold>4</bold> Dorsal view <bold>5</bold> Head, ventral view <bold>6</bold> Lateral view.</p></caption><graphic xmlns:xlink="http://www.w3.org/1999/xlink" xlink:href="ZooKeys-228-051-g001.jpg" position="float" orientation="portrait" xlink:type="simple"/></fig><p>Male genitalia symmetrical; anal segment (<xref ref-type="fig" rid="F2">Fig. 10</xref>) in dorsal view longer than greatest width; pygofer (<xref ref-type="fig" rid="F2">Fig. 9</xref>) without spines; aedeagus (<xref ref-type="fig" rid="F2">Figs 11-13</xref>) tubular, symmetrical and shallowly U-shaped, divided distally into a dorsal and ventral lobe, the latter sometimes split, a pair of elongate lateral lobes and a pair of spiniform processes lying ventrolaterally and directed either cephalad or caudad. Genital style (<xref ref-type="fig" rid="F2">Fig. 9</xref>) subtrianglar, apical margin curved and arched, basal margin convex near apex and dorsal margin produced into a single process.</p><p>Female genitalia withanal segment (<xref ref-type="fig" rid="F2">Fig. 15</xref>) in dorsal view elliptical, length nearly equal to the widest part. Apex of endogonocoxal process without lobe and anterior connective lamina of gonapophyse VIII with 3 teeth in lateral group. First valvula (<xref ref-type="fig" rid="F2">Fig. 14</xref>) with teeth, ninth tergum and third valvula subquadrate. Pregenital sternite (<xref ref-type="fig" rid="F2">Fig. 16</xref>) with apical margin convex at mid.</p><fig id="F2" position="float" orientation="portrait"><label>Figures 7–16.</label><caption><p><italic><tp:taxon-name>Macrodarumoides petalinus</tp:taxon-name></italic> sp. n. <bold>7</bold> Tegmen <bold>8</bold> Wing <bold>9</bold> Male genitalia, left side <bold>10</bold> Male anal segment, dorsal view <bold>11</bold> Aedeagus, lateral view <bold>12</bold> Apex of aedeagus, ventral view <bold>13</bold> Apex of dorsal lobe, dorsal view <bold>14</bold> Female genitalia, left side <bold>15</bold> Female anal segment, dorsal view <bold>16</bold> Pregenital sternite, ventral view. Scale bars = 1.0 mm (Figs 7–8), 0.5 mm (Figs 9–16)</p></caption><graphic xmlns:xlink="http://www.w3.org/1999/xlink" xlink:href="ZooKeys-228-051-g002.jpg" position="float" orientation="portrait" xlink:type="simple"/></fig></tp:treatment-sec><tp:treatment-sec sec-type="Diagnosis"><title>Diagnosis. </title><p>This genus is similar to <italic><tp:taxon-name>Eusarima</tp:taxon-name></italic> Yang, 1994 according to body shape and trilobed wings, but can be differentiated by the following characteristics: 1) vertex long, approximately triangular, the latter with vertex short and subquadrangular; 2) wings narrow, netlike and anal lobe rudimentary, the latter, wings broad, longitudinal veins distinct with little cross veins, and anal lobe developed.</p><p>This genus resembles <italic><tp:taxon-name>Macrodaruma</tp:taxon-name></italic> Fennah, 1978 (<xref ref-type="fig" rid="F1">Figs 4–6</xref>), but can be distinguished from the latter by: 1) lateral margins of vertex and anterior margin of pronotum not carinated, the latter, distinctly and foliately carinated; 2) tegmen with claval suture present, the latter, claval suture absent; 3) wing trilobed, the latter, not bilobed.</p></tp:treatment-sec><tp:treatment-sec sec-type="Etymology"><title>Etymology.</title><p>This generic name “-oides” from Greece suffix refers to the resemblance of this genus to <italic><tp:taxon-name>Macrodaruma</tp:taxon-name></italic> Fennah. The gender is masculine.</p></tp:treatment-sec><tp:treatment-sec sec-type="Distribution"><title>Distribution.</title><p>China (Guangxi, Yunnan).</p></tp:treatment-sec></tp:taxon-treatment>
