# Supplementary material for: A new genus of the tribe Issini (Hemiptera, Fulgoromorpha, Issidae) from China
Source: Zookeys. 2012 Oct 12;(228):51–8. doi: 10.3897/zookeys.228.3465 (PMC3487641; doi:10.3897/zookeys.228.3465)
Supplement: XML Treatment for Macrodarumoides petalinus [file zookeys.228.3465-treatment2.xml]

<!DOCTYPE tp:taxon-treatment
  PUBLIC "-//TaxonX//DTD Taxonomic Treatment Publishing DTD v0 20100105//EN" "tax-treatment-NSO.dtd">
<tp:taxon-treatment xmlns:tp="http://www.plazi.org/taxpub"><tp:treatment-meta><mixed-citation publication-type="journal"><person-group><name><surname>Che</surname><given-names>Yanli</given-names></name><name><surname>Zhang</surname><given-names>Yalin</given-names></name><name><surname>Wang</surname><given-names>Yinglun</given-names></name></person-group><article-title>A new genus of the tribe Issini (Hemiptera, Fulgoromorpha, Issidae) from China</article-title><source>Zookeys</source><day>12</day><month>10</month><year>2012</year><volume>2012</volume><issue>228</issue><fpage>51</fpage><lpage>58</lpage><pub-id pub-id-type="doi">10.3897/zookeys.228.3465</pub-id></mixed-citation></tp:treatment-meta><tp:nomenclature><tp:taxon-name>
            <tp:taxon-name-part taxon-name-part-type="genus">Macrodarumoides</tp:taxon-name-part>
            <tp:taxon-name-part taxon-name-part-type="species">petalinus</tp:taxon-name-part>
            <object-id xmlns:xlink="http://www.w3.org/1999/xlink" xlink:type="simple">urn:lsid:zoobank.org:act:6D96BEEB-3639-41BC-88EA-43A0FD893343</object-id>
            <object-id xmlns:xlink="http://www.w3.org/1999/xlink" xlink:type="simple">http://species-id.net/wiki/Macrodarumoides_petalinus</object-id>
          </tp:taxon-name><tp:taxon-status xmlns:xlink="http://www.w3.org/1999/xlink" xlink:type="simple">sp. n.</tp:taxon-status><xref ref-type="fig" rid="F1">Figs 1–3</xref><xref ref-type="fig" rid="F2">7–16</xref></tp:nomenclature><tp:treatment-sec sec-type="Description"><title>Description.</title><p>Length, male (including tegmen): 8.1mm, length of tegmen: 6.0mm; female (including tegmen): 8.3mm, length of tegmen: 6.1mm.</p><p>Body brown (<xref ref-type="fig" rid="F1">Fig. 1</xref>). Vertex with disc brown and lateral margins black. Eyes black brown. Frons brown with median carina paler and lateral margin black at apical half. Clypeus brown, rostrum pale brown. Pronotum, mesonotum, tegmen and legs brown; wing dark brown. Abdomen ventrally and dorsally brown, disc dark brown.</p><p>Vertex long and horizontal, approximately triangular, disc depressed, with 2 despressions near hind margin (<xref ref-type="fig" rid="F1">Fig. 1</xref>); vertex 1.8× wider at apex than length in midline. Frons with disc distinctly elevated, with median carina (<xref ref-type="fig" rid="F1">Fig. 2</xref>); oblique between median carina and lateral margin, frons curved towards apex in lateral view (<xref ref-type="fig" rid="F1">Fig. 3</xref>), 1.1× wider at widest part than at base, 2.8× longer in midline than at widest part. Frontoclypeal suture nearly straight (<xref ref-type="fig" rid="F1">Fig. 2</xref>). Thorax (<xref ref-type="fig" rid="F1">Fig. 1</xref>): disc of pronotum with 2 pits; mesonotum short and broad, greatest width 1.7× medial length. Tegmen 2.5× longer than widest part; Sc long, reaching beyond midlength; Sc and R forked near apex, M 4-branched, Cu not forked, claval suture only reaching to middle of sutural margin (<xref ref-type="fig" rid="F1">Figs 1, 3</xref><xref ref-type="fig" rid="F2">, 7</xref>). Wing 0.7× length of tegmen, veins distinctly reticulate (<xref ref-type="fig" rid="F2">Fig. 8</xref>). Spinal formula of hind leg 11-(5-6)-2.</p><p><bold>Male genitalia.</bold> Anal segment in dorsal view (<xref ref-type="fig" rid="F2">Fig. 10</xref>) distinctly longer than greatest width apically, apical margin strongly convex, lateral margin strongly divergent from base to apex, anal tube situated near middle; in lateral view ventral margin convex at midlength, nearly truncate in distal half (<xref ref-type="fig" rid="F2">Fig. 9</xref>). Pygofer in lateral view with hind margin evenly convex near middle and slightly convex at base (<xref ref-type="fig" rid="F2">Fig. 9</xref>). Phallus in profile shallowly curved with 2 long spiniform processes directed cephalad at midlength. Aedeagus in profile with apex bifurcated (<xref ref-type="fig" rid="F2">Fig. 11</xref>); dorsal lobe (<xref ref-type="fig" rid="F2">Figs 11, 13</xref>) in dorsal<!--PageBreak--> view tri-lobed near apex, with apical margin slightly concave at mid, lateral margins curved downward and encasing lateral and ventral lobe; lateral lobes in lateral view divided and tapered into fingers (<xref ref-type="fig" rid="F2">Fig. 11</xref>); ventral lobe with apical margin convex and arched at mid, and lateroapical angle rounded in ventral view (<xref ref-type="fig" rid="F2">Fig. 12</xref>). Genital styles in lateral view nearly triangular, apical margin curved and arched, dorsal margin produced into one large process near apex; base of process acuminate and apex obtusely rounded in caudal view (<xref ref-type="fig" rid="F2">Fig. 9</xref>).</p><p><bold>Female genitalia.</bold> Anal segment in dorsal view (<xref ref-type="fig" rid="F2">Fig. 15</xref>) slightly longer than greatest width with lateral margins convex, apical margin convex and arched, anal tube situated at basal half; in lateral view ventral margin concave at base, nearly truncate in distal half (<xref ref-type="fig" rid="F2">Fig. 14</xref>). Ovipositor with anterior connective lamina of gonapophyse VIII <!--PageBreak-->curved dorsally, with 5 nearly parallel spines; tooth near lateral margin larger. Gonoplac stout, strongly convex and subquadrate, with apical margin polished (<xref ref-type="fig" rid="F2">Fig. 14</xref>). Pregenital sternite with apical margin distinctly convex at midlength (<xref ref-type="fig" rid="F2">Fig. 16</xref>).</p></tp:treatment-sec><tp:treatment-sec sec-type="Material examined"><title>Material examined.</title><p><italic>Holotype</italic>, male, China: Yunnan, Mt. Baoshan, 1900m, 20 November 1999, coll. Qin Daozheng (NWAFU). <italic>Paratypes</italic>, one male, one female, China: Guangxi, Leye, Tonglelinchang, 15 September 1980, coll. Lu Junsheng (NWAFU); one female China: Guangxi, Leye, Yachangyanpeng, 24 September 1980, coll. Lu Junsheng (NWAFU); one female, same data as holotype (NWAFU); two males, one female, China: Yunnan, Mt. Baoshan, 22 August 1979, coll. Cui Jianxin (NKU).</p></tp:treatment-sec><tp:treatment-sec sec-type="Remarks"><title>Remarks.</title><p>This species can be differentiated from <italic><tp:taxon-name>Eusarima contorta</tp:taxon-name></italic> Yang, 1994 by the following characteristics: 1) vertex long, approximately triangular, the latter with vertex short and subquadrangular; 2) frons only with median carina, the latter with median and lateral carinae; 3) wings narrow, netlike and anal lobe rudimentary, the latter, wings broad, longitudinal veins distinct with little cross veins, and anal lobe developed.</p><p>This species resembles <italic><tp:taxon-name>Macrodaruma pertinax</tp:taxon-name></italic> Fennah, 1978 (<xref ref-type="fig" rid="F1">Figs 4-6</xref>) in shape, but differs from the latter in the following characteristics: 1) lateral margins of vertex and lateral margins of pronotum not elevated, the latter with lateral margins of vertex and lateral margins of pronotum elevated foliately, 2) claval suture present, the latter without claval suture, 3) wing with 3 lobes, the latter with wing not split.</p></tp:treatment-sec><tp:treatment-sec sec-type="Etymology"><title>Etymology.</title><p>The specific name is derived from the Latin word “petalinus”, referring to the dorsal lobe of aedeagus being concave with the lateral margin distinctly reflected as a petal.</p></tp:treatment-sec><tp:treatment-sec><!--Section generated to contain objects referenced in tp:taxon-treatment.--><fig id="F1" position="float" orientation="portrait"><label>Figures 1–6.</label><caption><p><italic><tp:taxon-name>Macrodarumoides petalinus</tp:taxon-name></italic> sp. n., male <bold>1</bold> Holotype, dorsal view <bold>2</bold> Holotype, head, ventral view <bold>3</bold> Holotype, lateral view; <italic><tp:taxon-name>Macrodaruma pertinax</tp:taxon-name></italic> Fennah, male: <bold>4</bold> Dorsal view <bold>5</bold> Head, ventral view <bold>6</bold> Lateral view.</p></caption><graphic xmlns:xlink="http://www.w3.org/1999/xlink" xlink:href="ZooKeys-228-051-g001.jpg" position="float" orientation="portrait" xlink:type="simple"/></fig><fig id="F2" position="float" orientation="portrait"><label>Figures 7–16.</label><caption><p><italic><tp:taxon-name>Macrodarumoides petalinus</tp:taxon-name></italic> sp. n. <bold>7</bold> Tegmen <bold>8</bold> Wing <bold>9</bold> Male genitalia, left side <bold>10</bold> Male anal segment, dorsal view <bold>11</bold> Aedeagus, lateral view <bold>12</bold> Apex of aedeagus, ventral view <bold>13</bold> Apex of dorsal lobe, dorsal view <bold>14</bold> Female genitalia, left side <bold>15</bold> Female anal segment, dorsal view <bold>16</bold> Pregenital sternite, ventral view. Scale bars = 1.0 mm (Figs 7–8), 0.5 mm (Figs 9–16)</p></caption><graphic xmlns:xlink="http://www.w3.org/1999/xlink" xlink:href="ZooKeys-228-051-g002.jpg" position="float" orientation="portrait" xlink:type="simple"/></fig></tp:treatment-sec></tp:taxon-treatment>
